# Supplementary material for: Mineral and Organic Materials as Factors Reducing the Effect of Petrol on Heavy Metal Content in Soil
Source: Materials (Basel). 2024 Jul 16;17(14):3528. doi: 10.3390/ma17143528 (PMC11278834; doi:10.3390/ma17143528)
Supplement: Supplementary file 1 [file materials-17-03528-s001.zip]

Archive with 1 entries (1 files):
- materials-3088892-supplementary.pdf
